# Supplementary material for: Unravelling the Sequential Interplay of Mutational Mechanisms during Clonal Evolution in Relapsed Pediatric Acute Lymphoblastic Leukemia
Source: Genes (Basel). 2021 Feb 2;12(2):214. doi: 10.3390/genes12020214 (PMC7913080; doi:10.3390/genes12020214)
Supplement: Supplementary file 1 [file genes-12-00214-s001.zip]

Archive with 2 entries (2 files):
- Supplementary_tables.xlsx
- Antic_Lelieveld_genes_supplements.docx
